# Supplementary material for: Broad-spectrum CRISPR-mediated inhibition of SARS-CoV-2 variants and endemic coronaviruses in vitro
Source: Nat Commun. 2022 May 19;13:2766. doi: 10.1038/s41467-022-30546-7 (PMC9119983; doi:10.1038/s41467-022-30546-7)
Supplement: Supplementary file 8 — Supplementary Data 1 [file 41467_2022_30546_MOESM8_ESM.xlsx]

## Sheet: crRNAs
Supplemental Data 1 | crRNA sequences used in the study
Non-targeting crRNA
crRNA name	Spacer sequence
NT	GAACUCGUAUCCGAUGAUAAGA
Human coronavirus 229E crRNAs
crRNA name	Spacer sequence	Target position	Target viral gene	Standardized guide score
R1	UCUACAUUCUUGAAGCGCACAC	12669	RdRp	0.967564
R2	AGAAAUCAUGCUUAGCAACAGC	12782	RdRp	0.942531
R3	UCAUCAAAGUUACGCAGAGCGA	12885	RdRp	0.952869
R4	CAACAACUCCUUUGAGCACCAU	13085	RdRp	0.835387
R5	AUUAGUCAUACCCAUAACAGGC	13225	RdRp	0.574179
R6	GUUUAAAGUGGUAACCAGCAGU	13529	RdRp	0.836233
R7	CUGUACUCAAAGCAGCGACAGA	13691	RdRp	0.826222
R8	AAUCUUUAAUUGCAGCAUCACC	13838	RdRp	0.913803
R9	CUCUAGAUGUAAUACAGCCACC	13955	RdRp	0.996685
R10	AAACUUAUUAAGGGGCCAACCA	14008	RdRp	0.953291
R11	AGUAGCUAAUAAAGAGACGCCA	14176	RdRp	1
R12	CCAUAAAACUUGGUAGUGCCGA	14268	RdRp	0.905028
R13	ACAUACGAAUCAUUGAGGGCAU	14378	RdRp	0.862791
R14	ACCAUUUGAAUAAACAACCUCG	14494	RdRp	0.829856
R15	AUCACCAGAAGUUGUACCACCA	14533	RdRp	0.920211
R16	UAAUGUUAGAACUUACAGCCUG	14594	RdRp	0.838176
R17	AUCAUCAGAAAGAAUCAUCAUA	14764	RdRp	0.266905
R18	GAGCAAAAUUCAUGAGGUCCUA	14922	RdRp	0.802134
R19	CCAGCAGAAAUAAUACGGCUAG	15003	RdRp	0.922655
R20	GCCAGAGAAACAUAGCGUUCCA	15069	RdRp	0.957077
N1	AGCCCAUUUGACUGUAGCCAUC	25709	N	0.71919
N2	CUAUCAACAAGCAAAGGGCUAU	25783	N	0.726812
N3	UUCCAAUAGCCUAUAAGCUUAU	25864	N	0.101958
N4	UGACAAAUCCACCCGUUUGCCC	25913	N	0.688418
N5	AGCACCAUCAACAGCAACCCAG	26012	N	0.833462
N6	GGUUCUGAAUUCUUGCGCCUAA	26059	N	0.671044
N7	UUUGAUUGAAGUGUGGUAUCUC	26082	N	0.715256
N8	CAGUAACACCAUUUGGGAGCUU	26103	N	0.715256
N9	UGCCUUCAUGAUGUCAUCCUGA	26243	N	0.663478
N10	AACCUAAAGAUUUAAGAGCCGC	26271	N	1
N11	AAACCUAAAGAUUUAAGAGCCG	26272	N	0.990073
N12	GGGGCCAAAACAUUGUGUGACA	26489	N	0.484495
N13	GCACUUCCAAAGUUGUGGUCAA	26518	N	0.611673
N14	AGCUUUAACACCAUUGGCCACA	26546	N	0.719031
N15	ACGGCACAAGCUCAGCAAAUUG	26580	N	0.400239
N16	UCUUUGGAAACAAUGUGACUAU	26623	N	0.406609
N17	UCCUCAAGAAACUUACCCAAGU	26707	N	0.511795
N18	GUUGUUGCAUUUCUCUAGUGAA	26739	N	0.223151
N19	CAAUAGAAACUUCAUCACGCAC	26829	N	0.816696
N20	ACUUCAUCAAUUAUGUCAGUUU	26851	N	0.380451
SARS-CoV-2 crRNAs
crRNA name	Spacer sequence	Target position	Target viral gene	Standardized guide score
SN1	UUGAAUCUGAGGGUCCACCAAA	28343	N	0.603646
SN2	CCCCACUGCGUUCUCCAUUCUG	28376	N	0.506402
SN3	UGAACCAAGACGCAGUAUUAUU	28433	N	0.107522
SN4	AACGCCUUGUCCUCGAGGGAAU	28489	N	0.418698
SN5	GGUAGCUCUUCGGUAGUAGCCA	28546	N	0.473679
SN6	AGGCUCCCUCAGUUGCAACCCA	28688	N	0.67748
SN7	AGGAUUGCGGGUGCCAAUGUGA	28726	N	0.283503
SN8	UUUUGGCAAUGUUGUUCCUUGA	28780	N	0.403548
SN9	GAAGAGGCUUGACUGCCGCCUC	28824	N	0.28972
SN10	GCCUGGAGUUGAAUUUCUUGAA	28873	N	0.175574
SN11	GUUGUUGUUGGCCUUUACCAGA	28997	N	0.401298
SN12	GCAGCAGAUUUCUUAGUGACAG	29028	N	0.753135
SN13	GCCUCAGCAGCAGAUUUCUUAG	29034	N	0.118824
SN14	GUGGCAGUACGUUUUUGCCGAG	29068	N	Non
SN15	CUUGGGUUUGUUCUGGACCACG	29123	N	0.665559
SN16	AAUCAGUUCCUUGUCUGAUUAG	29165	N	0.219495
SN17	AAAUUGUGCAAUUUGCGGCCAA	29194	N	0.961767
SN18	AAAUUGUGCAAUUUGCGGCCAA	29194	N	0.961767
SN19	UGUGACUUCCAUGCCAAUGCGC	29248	N	0.721046
SN20	CCACGUUCCCGAAGGUGUGACU	29263	N	0.569355
SN21	UUUGGAUCUUUGUCAUCCAAUU	29307	N	0.187745
SN22	GAAUGUUUUGUAUGCGUCAAUA	29362	N	0.370844
SN23	UCUUCUUUUUGUCCUUUUUAGG	29397	N	Non
HCoV-OC43 crRNAs
crRNA name	Spacer sequence	Target position	Target viral gene	Standardized guide score
OC43_N1	AAGACUAGCAAUUUGAUCAGCC	29795	N	0.978184
OC43_N2	CAGAACGAUUUCCAGAGGACGC	29136	N	0.94502
OC43_N3	AUUCAAAUUCUCAUUCAGCACC	30212	N	0.92438
OC43_N4	CUUGUCCAUUCUUAUGACCACG	30288	N	0.870187
OC43_N5	AACCAAGAAUAGUAGGGUACAA	29275	N	0.813549
OC43_N6	GAGCCUUCAAUAUAGUAACCCU	29650	N	0.805646
OC43_N7	UGUCAAACCUAAUUGCGCCGUU	30159	N	0.782542
OC43_N8	ACAUCAGCCUGGUUGCUAGCGA	29542	N	0.745739
OC43_N9	AAAUUCUGAUUAGGGCCUCUCU	29962	N	0.724678
OC43_N10	AACGUCUGUUGUGUCUGUACCA	29400	N	0.683439
Host endogenous gene crRNAs
crRNA name	Spacer sequence
crTMEM41B	CAGAAUAGAAAGAACAGCCAAGA
crTMEM106B	GCAAAUGAGAAAGAGACUUUCCC
Synthego chemically synthesized crRNAs
crRNA name	Spacer sequence
Cy5-NT-3Um	Cy5-AACCCCUACCAACUGGUCGGGGUUUGAAACgaacUcgUaUccgaUgaUaagaU*U*U*
Cy5-229E_N1-3Um	Cy5-AACCCCUACCAACUGGUCGGGGUUUGAAACaGCCCAUUUGACUGUAGCCAUcU*U*U*
Cy5-SN1-3Um	Cy5-AACCCCUACCAACUGGUCGGGGUUUGAAACuugaaucugaggguccaccaaaU*U*U*
Cy5-SN11-3Um	Cy5-AACCCCUACCAACUGGUCGGGGUUUGAAACguuguuguuggccuuuaccagaU*U*U*
Note: 3Um means 3 Uracil and there are 2’-O-methyl analogs and 3’-phosphorothioate internucleotide linkages
