# Supplementary material for: Broad-spectrum CRISPR-mediated inhibition of SARS-CoV-2 variants and endemic coronaviruses in vitro
Source: Nat Commun. 2022 May 19;13:2766. doi: 10.1038/s41467-022-30546-7 (PMC9119983; doi:10.1038/s41467-022-30546-7)
Supplement: Supplementary file 9 — Supplementary Data 2 [file 41467_2022_30546_MOESM9_ESM.xlsx]

## Sheet: Sheet1
Supplemental Data 2 | primers and probes used for RT-qPCR in the study
Primers and probes	Sequence
RdRp_SARS2-F	GTGAAATGGTCATGTGTGGCGG
RdRp_SARS2-R	CAAATGTTAAAAACACTATTAGCATA
RdRp_SARS2-Probe	/56-FAM/CAGGTGGAA/ZEN/CCTCATCAGGAGATGC/3IABkFQ/
N229E-qF	CAGTCAAATGGGCTGATGCA
N229E_qR	AAAGGGCTATAAAGAGAATAAGGTATTCT
N229E-Probe	/56-FAM/CCCTGACGA/ZEN/CCACGTTGTGGTTCA/3IABkFQ/
229E_RdRp-qF	GATTGCCATGACGAGATGTG
229E_RdRp_qR	GCAACTACGGGTACACCATCA
OC43_RdRp-qF	AGCCAGGCTCTATTATGAAGCATTA
OC43_RdRp-qR	ATTCATTTGAGTAAGTGTTGGCAGG
OC43_RdRp-Probe	/56-FAM/TGAGGAACA/ZEN/GGATGAAATTTACGCT/3IABkFQ/
