# Supplementary material for: Broad-spectrum CRISPR-mediated inhibition of SARS-CoV-2 variants and endemic coronaviruses in vitro
Source: Nat Commun. 2022 May 19;13:2766. doi: 10.1038/s41467-022-30546-7 (PMC9119983; doi:10.1038/s41467-022-30546-7)
Supplement: Supplementary file 10 — Supplementary Data 3 [file 41467_2022_30546_MOESM10_ESM.xlsx]

## Sheet: p-values
Supplemental Data 3 | p values calculated in the study
Figure 1c
crRNA	Experiment	P value
SN1	Viral genomic RNA abundance	3.75925e-06
SN11	Viral genomic RNA abundance	4.66002e-06
SN16	Viral genomic RNA abundance	0.000524438
SN19	Viral genomic RNA abundance	0.00563092
SN1+SN11	Viral genomic RNA abundance	3.42389e-06
SN1+SN16	Viral genomic RNA abundance	4.56694e-06
SN1+SN19	Viral genomic RNA abundance	4.01825e-06
4 pool	Viral genomic RNA abundance	1.91152e-05
p values are calculated by two-tailed Student’s t-test
Figure 1f
crRNA	Experiment	P value
WA1 (SN1 vs NT)	Viral genomic RNA abundance	2.22301e-09
WA1(D614G) (SN1 vs NT)	Viral genomic RNA abundance	7.88758e-13
Alpha (SN1 vs NT)	Viral genomic RNA abundance	1.8409e-13
Zeta (SN1 vs NT)	Viral genomic RNA abundance	2.38437e-11
Epsilon (B.1.427) (SN1 vs NT)	Viral genomic RNA abundance	5.14395e-12
Epsilon (B.1.429) (SN1 vs NT)	Viral genomic RNA abundance	1.77727e-12
p values are calculated by two-tailed Student’s t-test
Figure 2b
crRNA	Experiment	P value
R19	Viral genomic RNA abundance	6.01845e-07
N1	Viral genomic RNA abundance	1.61004e-07
N2	Viral genomic RNA abundance	8.00567e-06
N4	Viral genomic RNA abundance	1.19165e-06
N9	Viral genomic RNA abundance	2.06146e-07
N20	Viral genomic RNA abundance	1.31148e-07
p values are calculated by two-tailed Student’s t-test
Figure 2c
crRNA	Experiment	P value
R19	Viral genomic RNA abundance	5.03944e-07
N1	Viral genomic RNA abundance	9.38602e-06
N2	Viral genomic RNA abundance	4.11022e-07
N4	Viral genomic RNA abundance	3.15675e-08
N9	Viral genomic RNA abundance	5.38405e-09
N20	Viral genomic RNA abundance	4.4026e-09
p values are calculated by two-tailed Student’s t-test
Figure 2d
crRNA	Experiment	P value
R19	Viral RNA abundance	1.503e-07
N1	Viral RNA abundance	1.663e-08
N2	Viral RNA abundance	1.1772e-07
N4	Viral RNA abundance	1.30774e-09
N9	Viral RNA abundance	1.72735e-12
N20	Viral RNA abundance	5.92428e-12
p values are calculated by two-tailed Student’s t-test
Figure 2h
crRNA	Experiment	P value
OC43_N1	Viral genomic RNA abundance	4.83834e-06
OC43_N2	Viral genomic RNA abundance	5.1397e-06
OC43_N3	Viral genomic RNA abundance	5.74576e-06
OC43_N4	Viral genomic RNA abundance	3.44702e-05
OC43_N5	Viral genomic RNA abundance	5.25008e-06
OC43_N6	Viral genomic RNA abundance	5.08182e-06
OC43_N7	Viral genomic RNA abundance	5.29467e-05
OC43_N8	Viral genomic RNA abundance	5.66822e-06
OC43_N9	Viral genomic RNA abundance	5.05096e-06
OC43_N10	Viral genomic RNA abundance	4.76694e-06
p values are calculated by two-tailed Student’s t-test
Figure 2k
crRNA	Experiment	P value
229E_N1	Viral genomic RNA abundance	9.3297e-09
229E_N20	Viral genomic RNA abundance	9.31393e-09
229E_N1 + OC43_N1	Viral genomic RNA abundance	9.29826e-09
229E_N1 + OC43_N10	Viral genomic RNA abundance	9.28207e-09
229E_N20 + OC43_N1	Viral genomic RNA abundance	9.39355e-09
229E_N20 + OC43_N10	Viral genomic RNA abundance	9.58637e-09
p values are calculated by two-tailed Student’s t-test
Figure 2l
crRNA	Experiment	P value
OC43_N1	Viral genomic RNA abundance	1.47512e-05
OC43_N10	Viral genomic RNA abundance	2.10084e-05
229E_N1 + OC43_N1	Viral genomic RNA abundance	1.44492e-05
229E_N1 + OC43_N10	Viral genomic RNA abundance	3.42028e-07
229E_N20 + OC43_N1	Viral genomic RNA abundance	3.29169e-07
229E_N20 + OC43_N10	Viral genomic RNA abundance	5.77703e-07
p values are calculated by two-tailed Student’s t-test
Figure 3a
Cas13d	Experiment	P value
Cas13d (N1 vs NT)	Viral genomic RNA abundance	6.48537e-08
ER-Cas13d (N1 vs NT)	Viral genomic RNA abundance	0.669184
NES-Cas13d (N1 vs NT)	Viral genomic RNA abundance	0.0192281
NLS-Cas13d (N1 vs NT)	Viral genomic RNA abundance	7.48703e-10
p values are calculated by two-tailed Student’s t-test
Figure 3c
Compared groups	Experiment	P value
NES (N20 vs NT)	229E viral RNA FISH signal	0.804664
NLS (N20 vs NT)	229E viral RNA FISH signal	7.9911e-37
NLS N20 vs NES N20	229E viral RNA FISH signal	5.11316e-24
p values are calculated by two-tailed Student’s t-test
Figure 3d
Compared groups	Experiment	P value
low vs high Cas13d cytosol signal	229E viral RNA FISH signal	4.85e-06
p values are calculated by two-tailed Student’s t-test
Figure 3e
Compared groups	Experiment	P value
low vs high Cas13d cytosol signal	229E viral RNA FISH signal	0.164722
p values are calculated by two-tailed Student’s t-test
Figure 3f
Compared groups	Experiment	P value
Lentivirus crRNA NES (N20 vs NT)	Viral genomic RNA abundance	0.000212061
Lentivirus crRNA NLS (N20 vs NT)	Viral genomic RNA abundance	9.90903e-07
LNP crRNA NES (N20 vs NT)	Viral genomic RNA abundance	7.40146e-12
LNP crRNA NLS (N20 vs NT)	Viral genomic RNA abundance	6.96672e-07
p values are calculated by two-tailed Student’s t-test
Figure 3h
Compared groups	Experiment	P value
MOI = 0.01 (N20 vs NT)	Viral genomic RNA abundance	7.53751e-12
MOI = 0.1 (N20 vs NT)	Viral genomic RNA abundance	9.46048e-08
MOI = 1.0 (N20 vs NT)	Viral genomic RNA abundance	3.23399e-11
p values are calculated by two-tailed Student’s t-test
Figure 4b
Drug	Compared groups	Experiment	P value
EIDD-1931	Drug+NT vs NT	Viral genomic RNA abundance	1.25468e-15
	SN1 vs NT	Viral genomic RNA abundance	1.6825e-12
	Drug+SN1 vs NT	Viral genomic RNA abundance	1.02041e-16
Remdesivir	Drug+NT vs NT	Viral genomic RNA abundance	3.60006e-16
	SN1 vs NT	Viral genomic RNA abundance	1.6825e-12
	Drug+SN1 vs NT	Viral genomic RNA abundance	8.90231e-17
Clofazimine	Drug+NT vs NT	Viral genomic RNA abundance	1.90449e-16
	SN1 vs NT	Viral genomic RNA abundance	1.6825e-12
	Drug+SN1 vs NT	Viral genomic RNA abundance	7.70333e-17
E-64d	Drug+NT vs NT	Viral genomic RNA abundance	8.92794e-11
	SN1 vs NT	Viral genomic RNA abundance	1.6825e-12
	Drug+SN1 vs NT	Viral genomic RNA abundance	1.19952e-15
Elbasvir	Drug+NT vs NT	Viral genomic RNA abundance	2.80803e-09
	SN1 vs NT	Viral genomic RNA abundance	1.6825e-12
	Drug+SN1 vs NT	Viral genomic RNA abundance	1.69253e-15
Velpatasvir	Drug+NT vs NT	Viral genomic RNA abundance	6.53836e-07
	SN1 vs NT	Viral genomic RNA abundance	1.6825e-12
	Drug+SN1 vs NT	Viral genomic RNA abundance	3.95232e-16
p values are calculated by two-tailed Student’s t-test
Figure 4c
Drug	Compared groups	Experiment	P value
EIDD-1931	N1 vs NT	Viral genomic RNA abundance	1.68539e-16
	Drug+NT vs NT	Viral genomic RNA abundance	1.94281e-16
	Drug+N1 vs NT	Viral genomic RNA abundance	1.58002e-16
Clofazimine	N1 vs NT	Viral genomic RNA abundance	1.61722e-10
	Drug+NT vs NT	Viral genomic RNA abundance	2.06631e-10
	Drug+N1 vs NT	Viral genomic RNA abundance	1.52447e-10
Camostat Mesylate	N1 vs NT	Viral genomic RNA abundance	8.03951e-10
	Drug+NT vs NT	Viral genomic RNA abundance	7.2342e-07
	Drug+N1 vs NT	Viral genomic RNA abundance	3.77009e-10
E-64d	N1 vs NT	Viral genomic RNA abundance	1.68539e-16
	Drug+NT vs NT	Viral genomic RNA abundance	3.28225e-13
	Drug+N1 vs NT	Viral genomic RNA abundance	1.60282e-16
Elbasvir	N1 vs NT	Viral genomic RNA abundance	1.03216e-15
	Drug+NT vs NT	Viral genomic RNA abundance	1.3193e-14
	Drug+N1 vs NT	Viral genomic RNA abundance	7.49e-16
Velpatasvir	N1 vs NT	Viral genomic RNA abundance	1.03216e-15
	Drug+NT vs NT	Viral genomic RNA abundance	8.2848e-06
	Drug+N1 vs NT	Viral genomic RNA abundance	9.39644e-16
p values are calculated by two-tailed Student’s t-test
Figure 4d
Compared groups	Experiment	P value
N1 vs NT	Viral genomic RNA abundance	2.94052e-16
E-64d+NT vs NT	Viral genomic RNA abundance	0.0683885
E-64d+N1 vs NT	Viral genomic RNA abundance	2.74262e-16
EIDD-1931+NT vs NT	Viral genomic RNA abundance	5.94173e-09
EIDD-1931+N1 vs NT	Viral genomic RNA abundance	2.71334e-16
Remdesivir+NT vs NT	Viral genomic RNA abundance	0.0156653
Remdesivir+N1 vs NT	Viral genomic RNA abundance	2.6738e-16
p values are calculated by two-tailed Student’s t-test
Figure 4e
Compared groups	Experiment	P value
crTMEM41B+NT vs NT	Viral genomic RNA abundance	3.81224e-10
N1 vs NT	Viral genomic RNA abundance	6.76846e-12
crTMEM41B+N1 vs NT	Viral genomic RNA abundance	5.47903e-12
crTMEM106B+NT vs NT	Viral genomic RNA abundance	1.19846e-10
crTMEM106B+N1 vs NT	Viral genomic RNA abundance	6.02727e-12
p values are calculated by two-tailed Student’s t-test
Figure 5b
Compared groups	Experiment	P value
SN1 vs NT (RT-qPCR)	Viral genomic RNA abundance	4.47545e-05	p value is calculated by two-tailed Student’s t-test
SN11 vs NT (RT-qPCR)	Viral genomic RNA abundance	4.78924e-05	p value is calculated by two-tailed Student’s t-test
SN1 vs NT (Plaque assay)	Plaue forming units	0.0469324	p value is calculated by one-tailed Student’s t-test
SN11 vs NT (Plaque assay)	Plaue forming units	0.0309325	p value is calculated by one-tailed Student’s t-test
Figure 5c
Compared groups	Experiment	P value
0hpi N1 vs NT	Viral genomic RNA abundance	4.82826e-12
1hpi N1 vs NT	Viral genomic RNA abundance	5.95371e-10
3hpi N1 vs NT	Viral genomic RNA abundance	4.99844e-14
6hpi N1 vs NT	Viral genomic RNA abundance	1.2687e-11
p values are calculated by two-tailed Student’s t-test
Figure 5d
Compared groups	Experiment	P value
EIDD-1931+NT vs NT	Viral genomic RNA abundance	0.00250708
SN1 vs NT	Viral genomic RNA abundance	4.4571e-05
EIDD-1931+SN1 vs NT	Viral genomic RNA abundance	1.34089e-05
p values are calculated by two-tailed Student’s t-test
Figure 5e
Compared groups	Experiment	P value
1hpi N1 vs NT	Viral genomic RNA abundance	5.95371e-10
1hpi E-64d+NT vs NT	Viral genomic RNA abundance	0.0446442
1hpi E-64d+N1 vs NT	Viral genomic RNA abundance	1.65803e-10
1hpi EIDD-1931+NT vs NT	Viral genomic RNA abundance	2.51468e-05
1hpi EIDD-1931+N1 vs NT	Viral genomic RNA abundance	2.50911e-11
1hpi Remdesivir+NT vs NT	Viral genomic RNA abundance	0.213893
1hpi Remdesivir+N1 vs NT	Viral genomic RNA abundance	1.09554e-10
3hpi N1 vs NT	Viral genomic RNA abundance	4.99844e-14
3hpi E-64d+NT vs NT	Viral genomic RNA abundance	6.07876e-06
3hpi E-64d+N1 vs NT	Viral genomic RNA abundance	8.59428e-15
3hpi EIDD-1931+NT vs NT	Viral genomic RNA abundance	1.56679e-11
3hpi EIDD-1931+N1 vs NT	Viral genomic RNA abundance	6.26508e-15
3hpi Remdesivir+NT vs NT	Viral genomic RNA abundance	9.80962e-10
3hpi Remdesivir+N1 vs NT	Viral genomic RNA abundance	7.15373e-15
6hpi N1 vs NT	Viral genomic RNA abundance	1.2687e-11
6hpi E-64d+NT vs NT	Viral genomic RNA abundance	3.15441e-06
6hpi E-64d+N1 vs NT	Viral genomic RNA abundance	1.61471e-14
6hpi EIDD-1931+NT vs NT	Viral genomic RNA abundance	2.6086e-11
6hpi EIDD-1931+N1 vs NT	Viral genomic RNA abundance	2.0481e-15
6hpi Remdesivir+NT vs NT	Viral genomic RNA abundance	1.49852e-09
6hpi Remdesivir+N1 vs NT	Viral genomic RNA abundance	3.84402e-15
p values are calculated by two-tailed Student’s t-test
Figure 5g
Compared groups	Experiment	P value
No drug: N1 vs NT	Percent live cell area	0.00057619
E-64d: N1 vs NT	Percent live cell area	0.000762463
EIDD-1931: N1 vs NT	Percent live cell area	0.000217628
Remdesivir: N1 vs NT	Percent live cell area	0.0019444
p values are calculated by two-tailed Student’s t-test
Figure 6b
Compared groups	Experiment	P value
48 hpi N1 vs NT	Viral genomic RNA abundance	1.58316e-14
72 hpi N1 vs NT	Viral genomic RNA abundance	3.74728e-08
p values are calculated by two-tailed Student’s t-test
Figure 6c
Compared groups	Experiment	P value
48 hpi SN1 vs NT (WA1)	Viral genomic RNA abundance	0.00394396
48 hpi SN1 vs NT (Omicron)	Viral genomic RNA abundance	3.42748e-10
p values are calculated by two-tailed Student’s t-test
Supplementary Figure 1b
crRNA	Experiment	P value
SN1	Viral genomic RNA abundance	1.78983e-05
SN2	Viral genomic RNA abundance	4.79e-05
SN3	Viral genomic RNA abundance	6.35953e-05
SN5	Viral genomic RNA abundance	0.000183774
SN5	Viral genomic RNA abundance	7.8965e-05
SN6	Viral genomic RNA abundance	0.00224365
SN7	Viral genomic RNA abundance	0.00163377
SN8	Viral genomic RNA abundance	0.000592668
SN9	Viral genomic RNA abundance	0.152815
SN10	Viral genomic RNA abundance	0.00130557
SN11	Viral genomic RNA abundance	2.73723e-05
SN12	Viral genomic RNA abundance	5.31591e-05
SN13	Viral genomic RNA abundance	0.000214577
SN14	Viral genomic RNA abundance	0.0406893
SN15	Viral genomic RNA abundance	0.000177083
SN16	Viral genomic RNA abundance	2.10247e-05
SN17	Viral genomic RNA abundance	8.24733e-05
SN18	Viral genomic RNA abundance	6.88027e-05
SN19	Viral genomic RNA abundance	5.95609e-05
SN20	Viral genomic RNA abundance	0.000619066
SN21	Viral genomic RNA abundance	0.00214955
SN22	Viral genomic RNA abundance	0.007278
SN23	Viral genomic RNA abundance	0.840056
p values are calculated by two-tailed Student’s t-test
Supplementary Figure 1c left (48 hpi SARS-CoV-2)
Compared groups	Experiment	P value
SN1	Viral genomic RNA abundance	3.41262e-11
SN11	Viral genomic RNA abundance	9.38187e-11
SN16	Viral genomic RNA abundance	3.116e-09
SN19	Viral genomic RNA abundance	7.5804e-07
SN1+SN11	Viral genomic RNA abundance	2.33765e-11
SN1+SN16	Viral genomic RNA abundance	7.90668e-11
SN1+SN19	Viral genomic RNA abundance	3.92731e-11
4 pool	Viral genomic RNA abundance	9.3233e-11
p values are calculated by two-tailed Student’s t-test
Supplementary Figure 1c right (72 hpi SARS-CoV-2)
crRNA	Experiment	P value
SN1	Viral genomic RNA abundance	1.30847e-13
SN11	Viral genomic RNA abundance	3.6291e-13
SN16	Viral genomic RNA abundance	2.78998e-10
SN19	Viral genomic RNA abundance	1.67966e-07
SN1+SN11	Viral genomic RNA abundance	1.20963e-14
SN1+SN16	Viral genomic RNA abundance	1.97617e-12
SN1+SN19	Viral genomic RNA abundance	2.89513e-14
4 pool	Viral genomic RNA abundance	4.49175e-14
p values are calculated by two-tailed Student’s t-test
Supplementary Figure 1d
crRNA	Experiment	P value
SN1	Viral genomic RNA abundance	2.32111e-15
SN11	Viral genomic RNA abundance	1.48023e-15
SN16	Viral genomic RNA abundance	0.00907813
SN19	Viral genomic RNA abundance	2.26555e-06
SN1+SN11	Viral genomic RNA abundance	6.00862e-16
SN1+SN16	Viral genomic RNA abundance	2.70795e-14
SN1+SN19	Viral genomic RNA abundance	8.09225e-16
4 pool	Viral genomic RNA abundance	6.8719e-16
p values are calculated by two-tailed Student’s t-test
Supplementary Figure 1f
Compared to WT	Experiment	P value
NT 10 uL	Viral genomic RNA abundance	0.33412
NT 20 uL	Viral genomic RNA abundance	0.349311
NT 40 uL	Viral genomic RNA abundance	0.60088
NT 60 uL	Viral genomic RNA abundance	0.2166
SN1 10 uL	Viral genomic RNA abundance	0.00147118
SN1 20 uL	Viral genomic RNA abundance	1.0423e-09
SN1 40 uL	Viral genomic RNA abundance	5.2535e-10
SN1 60 uL	Viral genomic RNA abundance	5.95072e-13
p values are calculated by two-tailed Student’s t-test
Supplementary Figure 2b
crRNA	Experiment	P value
R3	Viral genomic RNA abundance	0.000584802
R6	Viral genomic RNA abundance	0.000619778
R8	Viral genomic RNA abundance	0.000289832
R13	Viral genomic RNA abundance	0.000333334
R19	Viral genomic RNA abundance	0.000260919
N1	Viral genomic RNA abundance	0.00102509
N2	Viral genomic RNA abundance	0.000465604
N4	Viral genomic RNA abundance	0.000240288
N5	Viral genomic RNA abundance	0.00912385
N8	Viral genomic RNA abundance	0.000725736
N9	Viral genomic RNA abundance	0.000269823
N13	Viral genomic RNA abundance	0.00851331
N16	Viral genomic RNA abundance	0.00166034
N18	Viral genomic RNA abundance	0.000663466
N20	Viral genomic RNA abundance	0.00013202
p values are calculated by two-tailed Student’s t-test
Supplementary Figure 3b
Compared to WT	Experiment	P value
NT 2x	Viral genomic RNA abundance	0.0147624
NT 4x	Viral genomic RNA abundance	0.0114242
NT 6x	Viral genomic RNA abundance	0.204618
N20 1x	Viral genomic RNA abundance	4.66187e-08
N20 2x	Viral genomic RNA abundance	4.56479e-13
N20 4x	Viral genomic RNA abundance	2.72491e-16
N20 6x	Viral genomic RNA abundance	3.71641e-21
N20 8x	Viral genomic RNA abundance	5.28272e-20
p values are calculated by two-tailed Student’s t-test
Supplementary Figure 5b
Drug	Compared groups	Experiment	P value
E-64d	N20 vs NT	Viral genomic RNA abundance	3.35485e-16
	Drug+NT vs NT	Viral genomic RNA abundance	3.28225e-13
	Drug+N20 vs NT	Viral genomic RNA abundance	2.04776e-16
EIDD-1931	N20 vs NT	Viral genomic RNA abundance	3.35485e-16
	Drug+NT vs NT	Viral genomic RNA abundance	1.94281e-16
	Drug+N20 vs NT	Viral genomic RNA abundance	1.58751e-16
Remdesivir	N20 vs NT	Viral genomic RNA abundance	4.37453e-17
	Drug+NT vs NT	Viral genomic RNA abundance	4.51951e-11
	Drug+N20 vs NT	Viral genomic RNA abundance	1.50523e-17
Clofazimine	N20 vs NT	Viral genomic RNA abundance	1.80122e-10
	Drug+NT vs NT	Viral genomic RNA abundance	4.4746e-08
	Drug+N20 vs NT	Viral genomic RNA abundance	3.32814e-08
Camostat Mesylate	N20 vs NT	Viral genomic RNA abundance	3.63587e-09
	Drug+NT vs NT	Viral genomic RNA abundance	7.2342e-07
	Drug+N20 vs NT	Viral genomic RNA abundance	7.47316e-10
Elbasvir	N20 vs NT	Viral genomic RNA abundance	4.6892e-15
	Drug+NT vs NT	Viral genomic RNA abundance	1.3193e-14
	Drug+N20 vs NT	Viral genomic RNA abundance	7.80292e-16
Velpatasvir	N20 vs NT	Viral genomic RNA abundance	4.6892e-15
	Drug+NT vs NT	Viral genomic RNA abundance	8.2848e-06
	Drug+N20 vs NT	Viral genomic RNA abundance	1.19049e-15
Baricitinib	N20 vs NT	Viral genomic RNA abundance	4.6892e-15
	Drug+NT vs NT	Viral genomic RNA abundance	0.623251
	Drug+N20 vs NT	Viral genomic RNA abundance	2.16012e-15
p values are calculated by two-tailed Student’s t-test
Supplementary Figure 5c
Drug	Compared groups	Experiment	P value
E-64d	N20 vs NT	Viral genomic RNA abundance	1.01818e-15
	Drug+NT vs NT	Viral genomic RNA abundance	0.0683885
	Drug+N20 vs NT	Viral genomic RNA abundance	9.55033e-16
EIDD-1931	N20 vs NT	Viral genomic RNA abundance	1.01818e-15
	Drug+NT vs NT	Viral genomic RNA abundance	5.94173e-09
	Drug+N20 vs NT	Viral genomic RNA abundance	4.51152e-16
Remdesivir	N20 vs NT	Viral genomic RNA abundance	1.01818e-15
	Drug+NT vs NT	Viral genomic RNA abundance	0.0156653
	Drug+N20 vs NT	Viral genomic RNA abundance	7.71227e-16
p values are calculated by two-tailed Student’s t-test
Supplementary Figure 6d
1 hpi + PAC-MAN
Compared groups	Experiment	P value
No drug: N1 vs NT	Percent live cell area	0.00211541
E-64d: N1 vs NT	Percent live cell area	5.39025e-06
EIDD-1931: N1 vs NT	Percent live cell area	3.64964e-06
Remdesivir: N1 vs NT	Percent live cell area	0.033829
6 hpi + PAC-MAN
Compared groups	Experiment	P value
No drug: N1 vs NT	Percent live cell area	0.00896993
E-64d: N1 vs NT	Percent live cell area	0.0224074
EIDD-1931: N1 vs NT	Percent live cell area	0.00113489
Remdesivir: N1 vs NT	Percent live cell area	0.0576303
p values are calculated by two-tailed Student’s t-test
Supplementary Figure 7f
Compared with negative control	Experiment	P value
Fresh	Cas13d transfection efficiency	1.38937e-07
Fresh 25% Glycerol	Cas13d transfection efficiency	3.24024e-09
25% Glycerol 25C (7 days)	Cas13d transfection efficiency	1.05334e-05
25% Glycerol 25C (28 days)	Cas13d transfection efficiency	0.21808
25% Glycerol 4C (7 days)	Cas13d transfection efficiency	0.000321784
25% Glycerol 4C (28 days)	Cas13d transfection efficiency	0.00050121
25% Glycerol -20C (7 days)	Cas13d transfection efficiency	0.000205495
25% Glycerol -20C (28 days)	Cas13d transfection efficiency	0.000904473
25%Glycerol -80C (7 day)	Cas13d transfection efficiency	0.000368097
25%Glycerol -80C (28 day)	Cas13d transfection efficiency	0.0015283
p values are calculated by two-tailed Student’s t-test
Supplementary Figure 7j
Compared groups	Experiment	P value
N1 vs NT	Viral genomic RNA abundance	5.74287e-08
N20 vs NT	Viral genomic RNA abundance	3.47896e-08
p values are calculated by two-tailed Student’s t-test
Supplementary Figure 8f
Compared groups	Experiment	P value
SN1 vs NT (WA1)	Viral genomic RNA abundance	1.11427e-08
SN1 vs NT (Omicron)	Viral genomic RNA abundance	0.00147474
p values are calculated by two-tailed Student’s t-test
