# Supplementary material for: Broad-spectrum CRISPR-mediated inhibition of SARS-CoV-2 variants and endemic coronaviruses in vitro
Source: Nat Commun. 2022 May 19;13:2766. doi: 10.1038/s41467-022-30546-7 (PMC9119983; doi:10.1038/s41467-022-30546-7)
Supplement: Supplementary file 11 — Source Data [file 41467_2022_30546_MOESM11_ESM.xlsx]

## Sheet: Figure 1
Figure 1c Viral genomic RNA copies (SARS-CoV-2) in supernatant
	NT	SN1	SN11	SN16	SN19	SN1+SN11	SN1+SN16	SN1+SN19	4 pool
	8290.62	551.968	524.759	6251.47	2369.81	421.148	716.376	620.469	3239.3
	5755.95	572.185	561.226	5806.45	2748.72	487.627	633.481	535.2	3437.12
	6648.27	569.51	560.551	6419.93	2509.84	439.196	655.151	708.719	3286.86
	16860.8	460.769	522.41	2986.91	9815.08	259.285	709.423	467.796	666.434
	19450.7	500.842	527.101	3031.36	9055.1	224.77	739.307	626.49	598.015
	17137.1	440.944	619.36	3170.05	10627.6	255.743	676.473	521.077	611.761
	10364.9	429.317	866.603	4003.43	3285.95	355.045	544.81	464.276	765.429
	10296.1	322.473	929.891	3201.64	3708.73	468.097	589.758	362.186	859.104
	10765.9	362.17	838.193	4274.97	3990.95	510.795	566.302	450.81	796.55
Figure 1d
	SN1-24hpi	SN1-48hpi	SN1-72hpi	SN11-24hpi	SN11-48hpi	SN11-72hpi	SN16-24hpi	SN16-48hpi	SN16-72hpi
	95.2944	94.4552	90.9375	95.5264	92.5436	80.6306	46.7054	65.9361	52.0453
	95.1221	94.7392	93.4223	95.2155	91.9046	79.2328	50.4992	68.4694	66.2419
	95.1449	94.6087	91.8646	95.2212	92.397	82.9381	45.2693	64.581	59.3996
	96.0719	94.0134	88.6167	95.5464	87.3628	76.3969	74.5362	74.863	60.8782
	95.7302	93.5014	86.6236	95.5064	88.4474	80.3761	74.1572	74.2577	53.1837
	96.2409	94.3798	88.5176	94.7199	86.4897	77.6201	72.9749	73.8041	59.8094
	96.34	95.6305	82.5995	92.6121	87.8449	77.9464	65.8703	73.6375	50.9276
	97.2509	95.7225	82.9169	92.0726	87.8186	75.7767	72.7056	77.1645	55.0927
	96.9125	95.3718	84.0274	92.8543	88.3212	78.3533	63.5553	72.8593	48.6285
Figure 1e
	SN1+SN16-24hpi	SN1+SN16-48hpi	SN1+SN16-72hpi	SN1+SN11-24hpi	SN1+SN11-48hpi	SN1+SN11-72hpi	SN1+SN19-24hpi	SN1+SN19-48hpi	SN1+SN19-72hpi	4 Pool-24hpi	4 Pool-48hpi	4 Pool-72hpi
	93.8928	86.9966	90.2022	96.4097	96.6928	95.9847	94.7104	92.6545	90.0092	72.3846	85.4654	89.2273
	94.5995	88.6816	91.2851	95.8429	96.1979	95.2423	95.4373	93.3299	90.1986	70.6981	85.1221	87.4493
	94.4147	88.1692	90.4773	96.2558	96.88	95.8602	93.9581	92.2986	89.3305	71.9791	85.4027	88.0923
	93.9521	93.0442	75.2406	97.7896	97.6054	96.1734	96.012	93.7042	94.5237	94.3186	93.8777	88.7862
	93.6973	92.9155	75.5264	98.0838	97.8389	96.4288	94.6591	92.9942	94.2323	94.9018	94.1217	89.3504
	94.233	93.1372	73.2766	97.8198	97.4957	95.7118	95.5577	94.0991	94.7978	94.7847	94.0356	86.9329
	95.3554	89.301	88.9849	96.9732	97.0853	96.5394	96.042	95.5423	94.1863	93.4746	93.4384	91.5749
	94.9722	89.8823	90.9474	96.0094	96.7409	96.2394	96.9123	96.1266	95.3227	92.676	93.0128	90.2948
	95.1722	89.8119	88.0908	95.6454	97.098	96.5561	96.1568	95.6304	94.8351	93.2093	93.4463	89.7013
Figure 1f
	WA1			WA1 (D64G)			Alpha			Zeta			Epsilon (B.1.427)			Epsilon (B.1.429)
	NT	SN1		NT	SN1		NT	SN1		NT	SN1		NT	SN1		NT	SN1
	3.40355e+06	429533		520957	36800.3		150910	8033.51		450019	42488.3		43478.1	3656.53		13353.6	501.423
	3.20001e+06	333886		507977	31848.7		148109	7268.76		401000	40788.4		42055.8	3018.93		12984.8	537.802
	3.12262e+06	387460		544704	35292.7		155631	7996.28		435285	42342.7		44588.8	5928.72		14150.8	470.326
	3.90497e+06	327646		541401	40582.6		158712	8646.89		380376	36836.6		43948.1	6655.56		14193.3	329.986
	4.04946e+06	390563		571188	44632.4		168064	9421.33		398164	40137.2		44783.7	7516.99		15145	603.466
	3.82946e+06	357003		578654	40052.6		154788	9376.27		383008	36832.8		47400.2	7043.59		13434.6	802.213

## Sheet: Figure 2
Figure 2b Viral genomic RNA copies (229E) in supernatant
	NT	R19	N1	N2	N4	N9	N20
	1.04803e+07	1.68587e+06	2.02863e+06	2.63342e+06	927625	365427	268447
	1.09218e+07	1.72468e+06	1.96329e+06	2.43596e+06	772884	342409	265706
	1.04869e+07	2.65384e+06	2.71907e+06	3.92175e+06	1.63022e+06	469277	356731
	1.11311e+07	2.58813e+06	2.76963e+06	3.78293e+06	1.44246e+06	462718	358531
	1.15252e+07	2.35275e+06	2.76514e+06	2.44486e+06	864480	494745	471527
	1.22844e+07	2.40916e+06	3.06343e+06	2.94474e+06	883260	436318	472869
Figure 2c Relative viral genomic RNA level (229E - RdRp) in cell samples (actB as inner control)
	NT	R19	N1	N2	N4	N9	N20
	1.20875	0.449463	0.235767	0.337755	0.219929	0.078411	0.0483403
	1.2277	0.283306	0.364285	0.372752	0.138431	0.053654	0.0355816
	1.39794	0.455596	0.246254	0.363261	0.216072	0.082027	0.0484472
	1.12733	0.310332	0.377652	0.41264	0.173311	0.0531811	0.03555
	0.661629	0.434935	0.644362	0.217748	0.0970929	0.051912	0.0548546
	0.646276	0.396953	0.629204	0.216479	0.110019	0.0436377	0.0440867
Figure 2d Relative total viral RNA level (229E - N) in cell samples (actB as inner control)
	NT	R19	N1	N2	N4	N9	N20
	0.720536	0.475425	0.311575	0.497754	0.250587	0.0633388	0.0565822
	1.28305	0.387448	0.322938	0.382637	0.132098	0.0549234	0.0270078
	0.981042	0.461291	0.308928	0.505581	0.223153	0.0586976	0.0506255
	1.06045	0.304031	0.296712	0.374433	0.154319	0.0560728	0.0415329
	1.03212	0.396804	0.613327	0.472399	0.150226	0.062931	0.0715305
	1.00738	0.334161	0.607685	0.47784	0.17469	0.0573756	0.0681883
Figure 2f Dead cell intensity (GCU x μm2 / image)
	Hours post infection	0	2	4	6	8	10	12	14	16	18	20	22	24	26	28	30	32	34	36	38	40	42	44	46	48	50	52	54	56	58	60	62	64	66	68	70	72	74	76	78	80	82	84	86	88	90	92	94
	Mock	323364	476536	493853	512164	473319	423540	375935	339897	324408	323334	315959	303892	295868	296057	291037	286945	281975	280798	278023	277198	274960	273314	268310	262649	260808	262608	262023	263275	266303	260885	263176	269123	265878	271052	283184	312530	340014	381602	433425	494547	552043	621876	697354	766862	859309	949498	1034197	1127373
	WT	217602	383493	408715	431559	427667	389687	345208	311210	302276	283720	272874	265699	253191	252796	248898	255436	257444	258558	272990	284303	315533	351474	410125	473857	582773	722254	900865	1162154	1506337	1901152	2408046	3013211	3711466	4534913	5457866	6507927	7661004	8861934	10139460	11510690	12892130	14335510	15795350	17289150	18599560	19921890	21126010	22279820
	NT6-10ul	879528	848386	803042	756792	731772	694750	655901	576936	540881	504621	474890	457223	442197	433057	438292	453708	456949	467699	477639	487663	510134	548215	607043	705870	836409	1030828	1260360	1562111	1927359	2347813	2841469	3425769	4096264	4856411	5716739	6642760	7603033	8642448	9706719	10766710	11696190	12699700	13633040	14577460	15431320	16293400	17056170	17719810
	N20-10ul	639164	611743	579090	552250	557565	541768	498253	466820	436769	399470	368174	356098	336763	330502	324351	325441	328383	331980	342041	347893	349283	356406	372575	386918	402855	432428	466263	493321	523027	562903	582504	619545	657582	695281	725506	774073	816176	846263	931891	977634	1031242	1109550	1182597	1241842	1299617	1357115	1438192	1528963
	Mock (Std Err Well)	70845	112390	111801	123648	126007	112081	92364.4	87879.1	89183.7	70256.2	64848.6	60612.7	51871.9	49014.6	48254.2	48707.7	48031.4	46732	43921	42391.2	40195.4	40351	37391.4	31928.5	29664.9	35250	35697.4	35167.2	35956	34976.2	34909.8	36939.1	36341.7	36131.9	39037.8	32751.5	33522.1	31626.9	24595.2	15291.9	10756	11605.5	12914.5	24931.6	38202	41228.9	49268.5	52245.9
	WT (Std Err Well)	18545.7	34008.8	31825.8	63185.6	74033.2	74300.1	69833.2	62500.8	51861.8	41479.5	43155.8	32430.1	31199.1	37995.3	36634.5	33278.2	33766.2	32566.7	31572.8	32225.1	36365	43279.6	36756.2	40702.7	43878.1	66297.6	96844.4	136163	176224	238473	291009	378326	456530	561053	670840	780936	882170	947064	1033112	1089120	1131166	1172850	1119625	1078184	973046	892222	821769	758979
	NT6-10ul (Std Err Well)	27418.9	84222.5	86123.6	90722.4	74387.5	76144.4	58984.3	46487.2	47705.5	30900.5	19941.1	18377.9	10460.2	10706.4	18529	12548.7	8006.89	6487.32	8135.65	7230.41	7981.42	23744.5	33907.5	48608.1	78842.1	109511	138070	199135	285679	361905	434699	504552	616615	705336	803449	899678	964757	1030590	1064790	1073118	1037683	1032459	976784	932281	881462	851904	827995	763787
	N20-10ul (Std Err Well)	21170.8	44554.8	48023.8	63460.1	38130.4	38047	38895.1	25367	9118.1	4248.9	6339.78	11029.9	13542	16467.5	21643.3	29972.8	35713.1	38886.8	41473.2	36070.5	31106.8	34382.3	33154.9	38858.7	36846.4	28925.9	27536.6	16317.4	15420.5	9045.03	4837.06	15453.3	16869.1	18756.9	20415	33037.1	40826.6	72833.8	69539.4	79855.2	87796	91883	120639	132882	152477	166863	193416	216427
Figure 2h Viral genomic RNA copies (OC43) in supernatant
	NT	OC43_N1	OC43_N2	OC43_N3	OC43_N4	OC43_N5	OC43_N6	OC43_N7	OC43_N8	OC43_N9	OC43_N10
	3.70218e+07	297529	829819	736129	1.01605e+07	648097	692972	1.44488e+07	989172	615941	324615
	3.48903e+07	278670	772189	732329	9.04667e+06	543472	629020	1.13397e+07	913689	608443	288032
	3.8967e+07	325388	927871	765153	9.21164e+06	540220	656171	1.35801e+07	863888	588326	305141
	5.54696e+07	411129	498297	1.81446e+06	1.02446e+07	1.02876e+06	610799	9.94961e+06	1.41605e+06	568853	257146
	6.53264e+07	421327	527146	1.79489e+06	1.07765e+07	971844	577671	1.0158e+07	1.49172e+06	572996	269642
	6.12003e+07	432338	543286	1.62158e+06	1.09162e+07	1.0315e+06	591678	1.06766e+07	1.52103e+06	608034	242067
Figure 2k Viral genomic RNA copies (229E) in supernatant
	NT	229E_N1	229E_N20	OC43_N1	OC43_N10	229E_N1 + OC43_N1	229E_N1 + OC43_N10	229E_N20 + OC43_N1	229E_N20 + OC43_N10
	2.99867e+06	5065.96	13554		104175	8733.11	6274.27	11100.1	29226.5
	2.66269e+06	6415.29	14972.1	4.81154e+06	103532	7666.87	6217.15	10718.5	24418.8
	2.77365e+06	5393.19	14235.9	4.91213e+06	121201	9181.74	7226.57	12848.9	10343.6
	3.11217e+06	21227.5	6664.66	3.11984e+06	137330	11725.7	13252.2	22260.4	28397.5
	3.49674e+06	22701.8	5830.81	3.9567e+06	4.24447e+06	12145.7	16938.1	24204.1	25836.7
	3.67992e+06	22479.7	6319.13	4.45015e+06	4.58081e+06	11982.1	15098	21126.5	11136.2
	4.9711e+06	16449.5	23204.9	6.3303e+06	6.64241e+06	24801.9	19130.2	15932.5	32238.8
	5.06888e+06	17396.4	23220.6	6.72107e+06	7.85883e+06	18404.1	20526.4	16279.5	28492.5
	5.29023e+06	18658.4	23734.6	7.60751e+06	7.77539e+06	23289.7	19201.9	18114	10173.3
Figure 2l Viral genomic RNA copies (OC43) in supernatant
	NT	229E_N1	229E_N20	OC43_N1	OC43_N10	229E_N1 + OC43_N1	229E_N1 + OC43_N10	229E_N20 + OC43_N1	229E_N20 + OC43_N10
	2.03349e+07	4.52349e+07	8.20985e+07	146004	1263.37	4294.72	88756.2	13986.6	916398
	1.70435e+07	4.11539e+07	6.05125e+07	132278	1424.39	3392.02	69544	11125.6	941161
	1.90391e+07	3.15898e+07	8.09043e+07	195251	1551.63	3965	68526.2	13968.4	989018
	2.25014e+07	5.28951e+07	7.0876e+07	6291.27	114735	81875.1	179804	247492	2.10107e+06
	1.8595e+07	5.84031e+07	8.72939e+07	6134.92	114693	75578.6	185630	267946	2.35266e+06
	2.59159e+07	4.49788e+07	8.37323e+07	6173.73	106140	68847.3	187283	265991	2.14419e+06
	3.6348e+07	9.89437e+07	1.23282e+08	139765	1.80932e+06	114268	262359	8082.94	167432
	3.70569e+07	1.13134e+08	1.19427e+08	151383	1.87049e+06	121270	258345	7827.1	160053
	4.26148e+07	1.21317e+08	1.1548e+08	153664	1.84376e+06	136378	251046	8704.29	153113
[truncated: 13 more columns]

## Sheet: Figure 3
Figure 3a 229E viral genomic RNA copies
Cas13d	No tag		ER		NES		NLS
	NT	N1	NT	N1	NT	N1	NT	N1
	3.27524e+07	1.67726e+07	3.13508e+07	3.05103e+07	2.04531e+07	1.35478e+07	3.22353e+07	5.03554e+06
	3.25221e+07	1.20256e+07	3.3447e+07	2.99857e+07	2.02455e+07	1.44718e+07	3.33914e+07	4.83898e+06
	2.87956e+07	1.53783e+07	3.39004e+07	3.008e+07	1.76717e+07	1.59709e+07	3.31249e+07	5.39874e+06
	3.11472e+07	1.45571e+07	1.76271e+07	3.02759e+07	2.00993e+07	1.89741e+07	3.0877e+07	4.98194e+06
	3.13773e+07	1.3359e+07	3.23611e+07	3.04062e+07	1.78535e+07	1.83757e+07	2.58595e+07	5.74928e+06
	3.64369e+07	1.19785e+07	3.08296e+07	2.03278e+07	2.18021e+07		3.00267e+07	4.16228e+06
Figure 3c 229E viral RNA FISH signal mean intensity (background substracted)
	NES	NT	3523.23	1479.22	150.456	5296.6	7914.09	5373.66	317.092	7762.22	170.168	8270.72	3568	2275.14	5523.22	202.494	5627.91	172.387	6449.63	4187.62
		N20	3912.06	2360.65	6714.09	6879.64	4727.3	6163.81	6702.52	7085.21	498.478	7665.91	6015.97	9285.44	2712.09	2188.74	5780.72	7794.08	5238.23	7651.43	8239.36	1696.78	1039.6	4333.65	707.648	448.774	3599.2	5888.95	3770.67	2848.01	2716.16	1480.11	245.982	110.672	2732.04	6604.66	92.556	3866.34	915.278	2232.8	2547.31
	NLS	NT	2898	4349.47	6944.13	4427.91	2551.76	2871.07	2559.93	30.99	5273.31	8591.73	2414.42	5776.93	2866.2	3558.79	4958.31	3728.07	4439.44	3494.58	4852.74	3526.17	2617.26	9582.9	3253.88	3996.57	2979.41	3026.37	3401.96	2186.95	2855.49	3396.26	1386.25	4300.36	2923.24	2322.22	1161.51	5138.06	6374.11	4664.56	2806.66	3661.96	5707.11	2990.93	4086.81	7460.42	3130.02	4613.25	3655.95
		N20	512.119	188.275	40.698	431.456	60.226	799.803	51.434	275.549	40.343	27.862	24.781	9.203	19.909	34.738	26.323	551.173	48.308	26.551	55.711	39.545	78.826	376.454	294.44	29.504	21.889	25.618	17.087	10.169	22.377	499.091	3336.05	4567.65	2807.84	271.262	390.775	197.08	47.405		26.854	8.113	295.802	222.248	30.984	20.7	20.689	204.542	906.941
Figure 3d Viral RNA FISH signal vs NLS Cas13d cytosol signal
	cas13d cytosol signal (background substracted)	10.377	11.255	81.348	10.908	172.86	4.365	26.244	22.776	75	70	85	55	45	135	35	40	25	20	135	185	20	55	25	75	45	45	95	255	105	5	10	15	10	13	20	45	13	20	105	10	5	35	20	55	3	5	65	9
	Viral RNA FISH signal (background substracted)	512.119	188.275	40.698	431.456	60.226	799.803	51.434	275.549	40.343	27.862	24.781	9.203	19.909	34.738	26.323	551.173	48.308	26.551	55.711	39.545	78.826	376.454	294.44	29.504	21.889	25.618	17.087	10.169	22.377	499.091	3336.05	4567.65	2807.84	271.262	390.775	197.08	47.405	26.854	8.113	295.802	222.248	30.984	20.7	20.689	204.542	906.941	48.26	14.231
Figure 3e Viral RNA FISH signal vs NES Cas13d cytosol signal
	cas13d cytosol signal (background substracted)	13	18	18	19	24	25	34	35	35	35	40	42	45	45	45	49	49	55	60	63	65	65	70	76	76	80	85	85	85	85	90	90	95	139	165	204	205	235	284	14.187	22.812	22.869	30.516	37.59	49.341	49.857	52.23	57.911
	Viral RNA FISH signal (background substracted)	8239.36	3912.06	1696.78	6879.64	2360.65	3599.2	6714.09	9285.44	7794.08	1039.6	4333.65	2547.31	7665.91	2712.09	5780.72	3866.34	2232.8	7085.21	498.478	915.278	6702.52	6015.97	2188.74	2732.04	6604.66	2848.01	4727.3	707.648	3770.67	1480.11	5238.23	2716.16	448.774	245.982	5888.95	92.556	7651.43	6163.81	110.672	1457.59	7510.5	619.856	3177.83	2622.59	1992.99	7071.08	9173.56	12390.4
Figure 3f Viral genomic RNA copies
	Lentivirus crRNA				Lipitoid crRNA
	NES		NLS		NES		NLS
	NT	N20	NT	N20	NT	N20	NT	N20
	6.097	5.91	6.19	5.67	6.291	5.815	6.266	6.112
	6.023	5.958	6.086	5.728	6.209	5.806	6.337	6.174
	6.146	5.903	6.18	5.625	6.21	5.739	6.244	6.127
	6.032	5.92	6.039	5.699	6.295	5.771	6.263	6.068
	6.107	5.945	6.126	5.635	6.255	5.79	6.312	6.122
	6.029	5.928	6.061	5.699	6.159	5.726	6.202	6.135
					6.305	5.777	6.275	6.091
					6.23	5.76	6.344	6.149
					6.22	5.753	6.259	6.109
Figure 3g Viral genomic RNA copies
	0.01 MOI		0.1 MOI		1.0 MOI
	NT	N20	NT	N20	NT	N20
	52422090	7239623	43718920	23710940	63368830	13428120
	42147840	7389623	38059690	17768990	45129130	13013640
	54989580	7299499	43778410	21044970	45963920	13949210
	63004500	8954348	49396220	13779570	45175740	15584520
	50517360	11003700	69903840	15780840	50936820	14077960
	65377190	8293369	53542340	16379140	51889640	11024800
	53659000	8313138	54209740	9868936	59360860	13427650
	67394530	10029150	52473380	7758413	54787430	12139350
	59863250	10888110	70217730	8700069	43528090	15173670
[truncated: 108 more columns]

## Sheet: Figure 4
Figure 4b SARS-CoV-2 viral genomic RNA copies
	EIDD-1931 0.3 μM				Remdesivir 2.5 μM				Clofazimine 2.5 μM				E-64d 0.8 μM				Elbasvir 10 μM				Velpatasvir 10 μM
Drug	-	+	-	+	-	+	-	+	-	+	-	+	-	+	-	+	-	+	-	+	-	+	-	+
	NT	NT	SN1	SN1	NT	NT	SN1	SN1	NT	NT	SN1	SN1	NT	NT	SN1	SN1	NT	NT	SN1	SN1	NT	NT	SN1	SN1
	8.56181e+06	1.36008e+06	1.9451e+06	330618	8.56181e+06	1.36008e+06	1.9451e+06	330618	8.56181e+06	459519	1.9451e+06	105142	8.56181e+06	4.57106e+06	1.9451e+06	855503	8.56181e+06	4.94822e+06	1.9451e+06	1.38139e+06	8.56181e+06	5.77572e+06	1.9451e+06	775886
	8.03433e+06	1.36034e+06	2.19839e+06	248349	8.03433e+06	1.36034e+06	2.19839e+06	248349	8.03433e+06	423098	2.19839e+06	131909	8.03433e+06	4.20998e+06	2.19839e+06	929081	8.03433e+06	4.02201e+06	2.19839e+06	1.43095e+06	8.03433e+06	5.85306e+06	2.19839e+06	930849
	8.05489e+06	1.4402e+06	2.04445e+06	203684	8.05489e+06	1.4402e+06	2.04445e+06	203684	8.05489e+06	524095	2.04445e+06	104109	8.05489e+06	4.36527e+06	2.04445e+06	865673	8.05489e+06	5.15542e+06	2.04445e+06	1.38174e+06	8.05489e+06	6.39813e+06	2.04445e+06	741740
	8.12366e+06	1.2581e+06	3.07685e+06	212002	8.12366e+06	1.2581e+06	3.07685e+06	212002	8.12366e+06	416398	3.07685e+06	135988	8.12366e+06	3.68413e+06	3.07685e+06	843387	8.12366e+06	4.82966e+06	3.07685e+06	1.44037e+06	8.12366e+06	5.16111e+06	3.07685e+06	821462
	8.17859e+06	1.33579e+06	2.99114e+06	205764	8.17859e+06	1.33579e+06	2.99114e+06	205764	8.17859e+06	433354	2.99114e+06	110926	8.17859e+06	3.8537e+06	2.99114e+06	823855	8.17859e+06	5.09055e+06	2.99114e+06	1.37806e+06	8.17859e+06	5.09083e+06	2.99114e+06	704919
	6.88419e+06	1.19517e+06	3.16013e+06	212245	6.88419e+06	1.19517e+06	3.16013e+06	212245	6.88419e+06	425092	3.16013e+06	136427	6.88419e+06	3.58421e+06	3.16013e+06	945683	6.88419e+06	4.59776e+06	3.16013e+06	1.52743e+06	6.88419e+06	4.68456e+06	3.16013e+06	810719
	7.42832e+06	1.26945e+06	2.73563e+06	231945	7.42832e+06	1.26945e+06	2.73563e+06	231945	7.42832e+06	548088	2.73563e+06	118393	7.42832e+06	4.39707e+06	2.73563e+06	1.24902e+06	7.42832e+06	5.15533e+06	2.73563e+06	1.18631e+06	7.42832e+06	5.4789e+06	2.73563e+06	790026
	6.83744e+06	1.25287e+06	3.08577e+06	269233	6.83744e+06	1.25287e+06	3.08577e+06	269233	6.83744e+06	541374	3.08577e+06	125227	6.83744e+06	4.01806e+06	3.08577e+06	1.35534e+06	6.83744e+06	4.81476e+06	3.08577e+06	1.1876e+06	6.83744e+06	4.54521e+06	3.08577e+06	937639
	7.22005e+06	1.26196e+06	2.69236e+06	241403	7.22005e+06	1.26196e+06	2.69236e+06	241403	7.22005e+06	636512	2.69236e+06	113913	7.22005e+06	4.51372e+06	2.69236e+06	1.1873e+06	7.22005e+06	5.16512e+06	2.69236e+06	1.20037e+06	7.22005e+06	5.80399e+06	2.69236e+06	815004
Figure 4c 229E viral genomic RNA copies
	EIDD-1931 0.12 μM				Clofazimine 0.312 μM				Camostat Mesylate 250 μM				E-64d 1.3 μM				Elbasvir 10 μM				Velpatasvir 10 μM
Drug	-	+	-	+	-	+	-	+	-	+	-	+	-	+	-	+	-	+	-	+	-	+	-	+
	NT	NT	N1	N1	NT	NT	N1	N1	NT	NT	N1	N1	NT	NT	N1	N1	NT	NT	N1	N1	NT	NT	N1	N1
	6655830	142363	19325.3	1077.55	1.77515e+07	382420	72390.5	25241.3	113156	53062.1	10644.3	2814.7	6655830	1770054	19325.3	3501.55	3.33586e+07	4.91617e+06	726986	46414.5	3.33586e+07	2.73327e+07	726986	413796
	6235624	138772	19669	1207.56	1.78117e+07	353755	75557.9	20726.6	109354	47069.1	10889.7	2734.56	6235624	1644422	19669	3207.28	3.03852e+07	4.56304e+06	756599	40266	3.03852e+07	2.54765e+07	756599	376256
	6322707	128387	17757.8	970.475	1.67831e+07	368199	67678.7	24723.4	106192	51920.6	10572.3	2307.88	6322707	1639449	17757.8	3442.22	3.22404e+07	4.6849e+06	671552	47374.3	3.22404e+07	2.93572e+07	671552	375148
	7332498	28735	36749.2	778.817	1.22744e+07	141424	77385.5	3897.1	136367	36938	6566.38	2571.09	7332498	1707380	36749.2	5810.89	3.71569e+07	6.09683e+06	871244	100805	3.71569e+07	1.8496e+07	871244	324025
	7100475	32509	35999.1	964.362	1.26047e+07	146421	77230.1	3569	138566	38125.6	7253.27	3117.49	7100475	1789848	35999.1	6519.88	3.83857e+07	6.00495e+06	863724	99649.4	3.83857e+07	2.10415e+07	863724	320691
	7700015	27384.9	36782.4	853.118	1.32803e+07	168065	84569.8	4280.2	143263	35144.7	7440.74	2685	7700015	1798031	36782.4	5941.45	4.14514e+07	6.3679e+06	922859	110374	4.14514e+07	1.98238e+07	922859	360376
	7818952	45453.5	34842.8	2197.2	2.07438e+07	491071	96156	19176	87627.3	48534.9	5420.5	3214.1	7818952	2496373	34842.8	14991.3	3.64763e+07	4.41171e+06	755195	87880.6	3.64763e+07	1.1769e+07	755195	845027
	7201363	44408.3	33577.7	2295.96	1.9351e+07	452998	96845.6	18710.4	80175.8	47568.3	5698.2	2783.82	7201363	2271293	33577.7	13690.3	3.52186e+07	3.86089e+06	753009	85855.8	3.52186e+07	1.1885e+07	753009	807265
	7825457	48378.1	33961.5	2490.18	2.1935e+07	571652	95455.2	20419.7	85050.5	51710.2	6070.77	3385.13	7825457	2614986	33961.5	12084.1	3.7414e+07	4.8533e+06	783973	90690.3	3.7414e+07	1.35562e+07	783973	779325
Figure 4d 229E viral genomic RNA copies/μL
	E-64d 0.43 μM				EIDD-1931 40 nM				Remdesivir 3 nM
	-	+	-	+	-	+	-	+	-	+	-	+
	NT	NT	N1	N1	NT	NT	N1	N1	NT	NT	N1	N1
	4.55989e+07	4.22237e+07	390166	90078.3	4.55989e+07	3.29842e+07	390166	126862	4.55989e+07	4.6017e+07	390166	53829.4
	4.28279e+07	3.95409e+07	393910	81318.5	4.28279e+07	2.76879e+07	393910	115473	4.28279e+07	4.466e+07	393910	50346.8
	4.38819e+07	4.00141e+07	360456	89493.1	4.38819e+07	2.99635e+07	360456	107799	4.38819e+07	4.25978e+07	360456	58103.2
	4.20405e+07	4.17921e+07	431965	136310	4.20405e+07	2.4661e+07	431965	122489	4.20405e+07	3.64761e+07	431965	110561
	4.30118e+07	4.08851e+07	429363	156942	4.30118e+07	2.43929e+07	429363	134150	4.30118e+07	4.11581e+07	429363	128732
	4.30474e+07	4.28633e+07	435019	136203	4.30474e+07	2.95442e+07	435019	133220	4.30474e+07	3.8286e+07	435019	140150
	5.17737e+07	4.39959e+07	219458	234966	5.17737e+07	2.6896e+07	219458	125055	5.17737e+07	4.13431e+07	219458	66323.6
	4.85971e+07	4.22241e+07	219493	232515	4.85971e+07	2.60764e+07	219493	131066	4.85971e+07	3.94682e+07	219493	56995.9
	5.26949e+07	4.99644e+07	227820	202457	5.26949e+07	2.65339e+07	227820	128285	5.26949e+07	4.24105e+07	227820	61124.7
Figure 4e 229E viral genomic RNA copies/μL
	NT	NT+crTMEM41B	N1	N1 + crTMEM41B	NT+crTMEM106B	N1 + crTMEM106B
	3.35847e+07	5.46412e+06	1.37603e+06	599999	8.7528e+06	466672
	3.1513e+07	5.15669e+06	1.19226e+06	552608	8.5661e+06	386703
	3.20494e+07	5.65932e+06	1.28015e+06	560904	9.84334e+06	463925
	3.61962e+07	7.80583e+06	816768	533187	8.30126e+06	883143
	3.59252e+07	8.75717e+06	855875	511509	8.13901e+06	854514
	3.67398e+07	8.68693e+06	844806	533690	8.21712e+06	943908

## Sheet: Figure 5
Figure 5b SARS-CoV-2 treatment at 6 hpi
	RT-qPCR (genome copies/μL)				Plaque assay (PFU/mL)
	NT	SN1	SN11		NT	SN1	SN11
	89117.4	5097.36	5055.84		370000	12000	52000
	89760.2	4917.14	5697.84		100000		16000
	66222.2	5618.86	5088.79		150000	16000	36000
	88651.8	3247.66	2998.01		100000	38000	21000
	95811.7	3905.2	3429.56
	91676.1	4242.64	3547.65
	21345.5	2828.32	3097.93
	17731.3	2923.99	2701.79
	21491.5	2828.63	3177.8
	22743.5	2009.56	3759.42
	23573.7	2501.63	3506
	24320.6	2734.29	4274.94
Figure 5c 229E viral genomic RNA copies/μL
Time for delivering Cas13d and crRNA	0 hpi		1 hpi		3 hpi		6 hpi
	NT	N1	NT	N1	NT	N1	NT	N1
	3.39161e+07	4.43004e+06	2.71625e+07	7.86273e+06	3.28472e+07	4.36123e+06	3.38786e+07	1.65722e+07
	3.34908e+07	3.93413e+06	2.39481e+07	9.14054e+06	3.18124e+07	4.29626e+06	3.41399e+07	1.81392e+07
	3.70751e+07	4.71877e+06	2.68826e+07	8.48344e+06	3.20968e+07	5.55101e+06	3.58085e+07	1.58696e+07
	3.36955e+07	4.22454e+06	3.55628e+07	5.05453e+06	3.89214e+07	4.53754e+06	3.47343e+07	1.52236e+07
	3.96571e+07	4.75627e+06	3.99697e+07	6.40907e+06	3.82397e+07	5.00187e+06	4.23564e+07	1.46741e+07
	3.6175e+07	4.79955e+06	3.52849e+07	6.47345e+06	4.08931e+07	5.10237e+06	3.28019e+07	1.47272e+07
	4.27536e+07	4.74857e+06	3.44903e+07	7.05643e+06	3.08114e+07	4.40763e+06	3.46297e+07	1.34497e+07
	5.08121e+07	4.57195e+06	3.46555e+07	6.5857e+06	3.68908e+07	4.63344e+06	3.06826e+07	1.48737e+07
	4.23891e+07	4.69008e+06	4.04303e+07	7.09984e+06	3.2449e+07	4.10467e+06	3.45027e+07	1.39986e+07
Figure 5d SARS-CoV-2 treatment (viral genomic RNA copies/μL)
	NT	EIDD + NT	SN1	EIDD + SN1
	1.37473e+07	9.98578e+06	5.12159e+06	718756
	1.30974e+07	8.67796e+06	4.72979e+06	661132
	1.45665e+07	9.9849e+06	5.24938e+06	709762
	2.30229e+07	1.61466e+07	1.53826e+06	2.73715e+06
	2.47474e+07	2.07242e+07	1.58019e+06	2.4083e+06
	2.59318e+07	1.5999e+07	1.59357e+06	3.11256e+06
	3.70083e+07	5.27268e+06	6.89248e+06	3.26835e+06
	4.34159e+07	4.81095e+06	6.58956e+06	3.49154e+06
	3.93987e+07	5.74018e+06	6.45465e+06	3.32423e+06
Figure 5e 229E treatment (viral genomic RNA copies/μL)
	1 hpi + Cas13d and crRNA								3 hpi + Cas13d and crRNA								6 hpi + Cas13d and crRNA
	No drug		E-64d		EIDD-1931		Remdesivir		No drug		E-64d		EIDD-1931		Remdesivir		No drug		E-64d		EIDD-1931		Remdesivir
	NT	N1	NT	N1	NT	N1	NT	N1	NT	N1	NT	N1	NT	N1	NT	N1	NT	N1	NT	N1	NT	N1	NT	N1
	2.71625e+07	7.86273e+06	2.67487e+07	5.09424e+06	2.27988e+07	1.53529e+06	2.93222e+07	5.026e+06	3.28472e+07	4.36123e+06	2.30893e+07	1.12787e+06	1.25845e+07	643483	1.80135e+07	965524	3.38786e+07	1.65722e+07	2.18807e+07	8.11367e+06	1.50305e+07	3.64329e+06	2.04543e+07	1.47189e+06
	2.39481e+07	9.14054e+06	2.27998e+07	5.13841e+06	1.90245e+07	1.59951e+06	2.83939e+07	4.40301e+06	3.18124e+07	4.29626e+06	2.32952e+07	1.34485e+06	1.42425e+07	546180	1.75049e+07	846816	3.41399e+07	1.81392e+07	2.31601e+07	4.93183e+06	1.48226e+07	2.70933e+06	1.64309e+07	1.99299e+06
	2.68826e+07	8.48344e+06	2.62915e+07	5.44736e+06	2.30798e+07	1.46434e+06	2.52735e+07	4.82139e+06	3.20968e+07	5.55101e+06	2.3623e+07	1.19108e+06	1.25569e+07	573619	1.68989e+07	741167	3.58085e+07	1.58696e+07	2.33263e+07	6.31704e+06	1.3895e+07	3.26037e+06	1.6895e+07	2.02337e+06
	3.55628e+07	5.05453e+06	2.5047e+07	4.73956e+06	1.89871e+07	1.27313e+06	3.06164e+07	4.501e+06	3.89214e+07	4.53754e+06	2.37282e+07	1.02704e+06	1.57003e+07	563840	1.91889e+07	629455	3.47343e+07	1.52236e+07	2.32787e+07	6.14388e+06	1.54396e+07	3.20384e+06	1.69106e+07	3.82777e+06
	3.99697e+07	6.40907e+06	2.22375e+07	5.55773e+06	2.14603e+07	1.17538e+06	3.46544e+07	4.7176e+06	3.82397e+07	5.00187e+06	2.3575e+07	1.23519e+06	1.36522e+07	588852	1.5282e+07	751324	4.23564e+07	1.46741e+07	3.0569e+07	6.12513e+06	1.15543e+07	2.82842e+06	2.291e+07	3.70316e+06
	3.52849e+07	6.47345e+06	2.3628e+07	4.99983e+06	2.2372e+07	1.36247e+06	3.04167e+07	4.50488e+06	4.08931e+07	5.10237e+06	2.77337e+07	1.41078e+06	1.37392e+07	659554	1.8118e+07	780438	3.28019e+07	1.47272e+07	2.71318e+07	6.60241e+06	1.51492e+07	3.32025e+06	1.61795e+07	3.48676e+06
	3.44903e+07	7.05643e+06	3.16767e+07	1.20305e+06	2.14635e+07	2.12939e+06	3.15232e+07	4.3216e+06	3.08114e+07	4.40763e+06	3.08379e+07	1.47059e+06	1.30589e+07	691336	1.84967e+07	1.10871e+06	3.46297e+07	1.34497e+07	2.64072e+07	4.81541e+06	1.80976e+07	3.49611e+06	2.01732e+07	4.1892e+06
	3.46555e+07	6.5857e+06	3.19301e+07	1.26455e+06	2.00563e+07	2.04952e+06	3.03787e+07	4.56216e+06	3.68908e+07	4.63344e+06	2.30627e+07	1.36721e+06	1.30718e+07	582535	1.79097e+07	1.14357e+06	3.06826e+07	1.48737e+07	2.01783e+07	5.44866e+06	1.21327e+07	3.78214e+06	1.89644e+07	3.47462e+06
	4.04303e+07	7.09984e+06	3.7356e+07	1.35425e+06	2.28177e+07	1.88052e+06	3.28444e+07	4.34058e+06	3.2449e+07	4.10467e+06	2.50434e+07	1.3838e+06	1.35943e+07	727399	2.08376e+07	927336	3.45027e+07	1.39986e+07	2.46459e+07	5.88209e+06	1.62513e+07	3.37088e+06	2.01112e+07	4.18219e+06
Figure 5g Percent live cell area
			No drug		E-64d		EIDD-1931		Remdesivir
	Mock	WT	NT	N1	NT	N1	NT	N1	NT	N1
	95.644	13.776	5.498	61.18	30.461	82.752	42.34	88.458	8.037	66.79
	95.708	18.277	4.517	55.12	23.935	83.234	28.613	87.896	9.291	44.221
	96.882	18.309	11.574	46.697	26.909	67.529	34.946	85.436	8.793	59.492

## Sheet: Figure 6
Figure 6b 229E ALI treatment (viral genomic RNA copies/μL)
	48 hpi		72 hpi
	NT	N1	NT	N1
	47369	17313.6	140859	2540.62
	40945.7	15353.8	121642	3051.3
	41896.1	15011.4	129686	3424.09
	59530.2	13000.2	108654	7268.69
	56898.8	14028.5	121242	5583.51
	60576.5	12897.6	127483	7491.37
	61900.3	9297.2	41694.4	6808.92
	56360.3	9767.54	43504.3	7267.05
	63601.2	10473.6	43671.6	6547.8
	61776	10676.3	85771.4	14483.7
	58382.4	9049.67	80879.8	14507.5
	63470.3	11138.1	88503.5	16019.6
Figure 6c SARS-CoV-2 ALI treatment (viral genomic RNA copies/μL)
	WA1		Omicron
	NT	N1	NT	N1
	64993.9	2526.68	3.84657e+07	3.26482e+06
	70831.9	2548.86	3.79586e+07	3.35043e+06
	57984.4	2835.3	3.56171e+07	3.67382e+06
	228617	3159.86	2.61958e+07	5.6659e+06
	223084	2595.89	2.51971e+07	5.66039e+06
	183590	2606.63	3.18665e+07	6.30385e+06
	26162.9	4693.84	2.59379e+07	4.52583e+06
	25220.9	4299.79	2.53858e+07	4.41083e+06
	21365	4228.61	2.71679e+07	4.43821e+06

## Sheet: Supp Fig. 1
Supplementary Figure 1b
	NT	SN1	SN2	SN3	SN4	SN5	SN6	SN7	SN8	SN9	SN10	SN11	SN12	SN13	SN14	SN15	SN16	SN17	SN18	SN19	SN20	SN21	SN22	SN23
	2.51621e+06	532936	991520	1.05174e+06	1.1651e+06	1.30524e+06	2.0068e+06	1.90055e+06	1.54076e+06	2.68398e+06	1.91205e+06	639920	963134	1.41015e+06	2.37815e+06	1.16251e+06	611703	1.19312e+06	1.06042e+06	924754	1.69513e+06	1.75913e+06	2.10151e+06	2.28185e+06
	2.76657e+06	533612	941131	983758	1.08323e+06	1.23002e+06	1.8802e+06	1.94503e+06	1.47306e+06	3.21721e+06	1.88267e+06	553484	903555	1.35376e+06	1.91373e+06	1.06812e+06	552756	1.11763e+06	931728	903587	1.72009e+06	1.72472e+06	2.18417e+06	3.30355e+06
	2.50344e+06	498825	932817	1.06907e+06	1.13507e+06	1.10434e+06	1.95417e+06	1.957e+06	1.67719e+06	2.83745e+06	1.91381e+06	660459	997604	1.47368e+06	1.91977e+06	1.28342e+06	584765	1.13583e+06	953943	1.02026e+06	1.77394e+06	1.95299e+06	2.15455e+06	2.4152e+06
Supplementary Figure 1c
	48 hpi SARS-CoV-2										72 hpi SARS-CoV-2
	NT	SN1	SN11	SN16	SN19	SN1+SN11	SN1+SN16	SN1+SN19	4 pool		NT	SN1	SN11	SN16	SN19	SN1+SN11	SN1+SN16	SN1+SN19	4 pool
	345999	17414	23417.4	106981	161196	10386.5	40838.3	23069.3	45647.3		5.27355e+06	442130	944967	2.33954e+06	2.42922e+06	195893	477999	487417	525563
	342339	16522.1	25424.3	99024.9	179648	11941	35546.6	20948	46725.3		4.76557e+06	320905	1.01316e+06	1.64694e+06	2.47646e+06	232113	425169	478176	612305
	367391	16931.9	23878	111237	164995	9798.63	37155.7	24187	45844		4.67743e+06	396898	832390	1.98075e+06	2.46435e+06	201968	464582	520529	580937
	237863	18801.6	39688.3	78945.1	169504	7520.56	21845.4	19772.7	19227.6		5.73182e+06	555352	1.15152e+06	1.90862e+06	3.60301e+06	186688	1.20792e+06	267172	547083
	245166	20409.4	36282.1	80846.1	154898	6787.04	22249.5	22002.4	18461.5		3.86979e+06	652586	957384	2.28401e+06	3.18932e+06	174226	1.19398e+06	281387	519556
	242698	17650.9	42430.4	82270.7	187170	7864.86	21553.3	18532.3	18731.8		4.63511e+06	560186	1.09184e+06	1.96076e+06	3.39992e+06	209206	1.30374e+06	253797	637500
	344446	13722.8	38174.1	82793.8	139494	9153.88	33601.3	13999.8	20607.2		4.69189e+06	848912	1.07592e+06	2.39407e+06	2.61744e+06	168831	537391	283629	411033
	322638	13433.8	38257	71717	156034	10235.4	31775.7	12164.9	21943.9		4.93894e+06	833425	1.18177e+06	2.19087e+06	2.87152e+06	183467	441645	228191	473485
	377992	14535.3	36678.3	85237.9	147410	9113.9	31996.8	13723.3	20582.5		5.32379e+06	779247	1.05607e+06	2.50624e+06	2.87304e+06	168017	581009	251976	502438
Supplementary Figure 1d
	NT	SN1	SN11	SN16	SN19	SN1+SN11	SN1+SN16	SN1+SN19	4 pool
	1.01918	0.106052	0.0851534	1.06064	0.689572	0.0134713	0.213313	0.0358546	0.0385024
	0.973579	0.124734	0.0864768	1.01271	0.766027	0.0144054	0.164613	0.0295036	0.0360273
	1.05307	0.0960385	0.08402	1.086	0.692502	0.0138516	0.130346	0.0338645	0.0407296
	0.934981	0.0838601	0.049685	0.59958	0.357734	0.0307145	0.0487065	0.0489242	0.0213266
	0.921209	0.0845474	0.0457217	0.568349	0.301213	0.0289935	0.0529431	0.0513541	0.0207132
	0.996242	0.0874569	0.0515035	0.620578	0.354848	0.0318143	0.0549396	0.0435585	0.0201524
	1.04674	0.0763785	0.0482325	0.733805	0.0968503	0.0114497	0.0719314	0.0227136	0.0265503
	0.988214	0.0669435	0.0517663	0.708149	0.329619	0.012719	0.0891645	0.0211253	0.0194108
	1.23654	0.0789235	0.0515992	0.780749	0.305257	0.0124277	0.0673521	0.0210036	0.0253767
Supplementary Figure 1f
	WT	NT 10 uL	NT 20 uL	NT 40 uL	NT 60 uL	SN1 10 uL	SN1 20 uL	SN1 40 uL	SN1 60 uL
	23187.9	29684.5	28071.1	20173	20601.8	15868.6	9896.1	9508.73	1494.91
	23249.9	26681	26384.8	21434.9	21094.4	15814.1	11161.8	9814.98	1621.02
	22499.8	27367	27202.9	21365	20873.8	17087.6	9231.87	8068.1	1345.57
	20804.3	20844.3	23425.5	20738.3	23720.1	9708.77	6276.92	5176.04	2350.42
	27225.8	22393.5	21179.6	20212.9	18051.5	10779.1	5920.2	5356.27	2282.95
	18539	23140.3	28158.8	21848.9	24379.3	9498.02	6263.57	5252.4	1248.32
	22614.7	23731.9	21280.6	26774.8	22670.3	20814.1	7815.11	4138.01	2700.86
	20438.7	22745.2	26301.3	22021.6	22725.2	20471.6	9216.99	3837.92	1984.97
	27774.2	22257.7	17966.7	25647	17380.4	21432.5	7799.79	4049.86	2386.36

## Sheet: Supp Fig. 2
Supplementary Figure 2b crRNA screening
	NT	R3	R6	R8	R13	R19	N1	N2	N4	N5	N8	N9	N13	N16	N18	N20
	15441470	4499210	4831975	2943864	3496915	2779851	5211578	4085369	2588930	9096620	3459097	2920063	9776605	4417583	5253649	619466
	13666520	4692856	5085936	2406913	3301874	2749306	5916886	4003305	2400870	8546232	1622006	2668090	8821383	5613087	4647332	705071
	12306010	4967404	4528642	3034485	3405275	2711523	6050317	4435398	2492878	9841358	3960284	2834669	9033503	6553760	4943927	619484

## Sheet: Supp Fig. 3
Supplementary Figure 3b Lentivirus dose (229E viral genome copies/μL)
	WT	2x	4x	6x	1x	2x	4x	6x	8x
	4.64285e+06	4.43893e+06	5.61267e+06	4.50207e+06	3.45893e+06	1.91478e+06	1.3265e+06	681911	489785
	4.26991e+06	4.92219e+06	5.65752e+06	3.9171e+06	3.07384e+06	1.77149e+06	1.20654e+06	650141	443045
	4.62858e+06	4.67107e+06	5.38623e+06	4.41219e+06	2.92585e+06	1.86912e+06	1.20573e+06	706321	401169
	4.64471e+06	4.74505e+06	5.33402e+06	4.70936e+06	3.01623e+06	2.04147e+06	1.26072e+06	654079	361163
	4.73225e+06	5.88154e+06	5.49943e+06	4.68292e+06	3.35165e+06	2.18464e+06	1.33716e+06	654751	478128
	4.81561e+06	5.21674e+06	5.06993e+06	5.21168e+06	3.23205e+06	2.24267e+06	1.43223e+06	633177	366151
	4.60606e+06	4.99085e+06	4.55099e+06	5.39013e+06	2.30328e+06	2.58146e+06	801907	698581	157714
	4.38382e+06	4.87488e+06	4.38278e+06	5.17551e+06	2.16389e+06	2.43799e+06	800563	723348	115139
	4.62149e+06	5.40326e+06	4.46309e+06	5.54986e+06	2.13225e+06	2.56099e+06	785729	748796	175257

## Sheet: Supp Fig. 5
Supplementary Figure 5a The EC50 and CC50 of indicated antiviral drugs in MRC-5 cells against 229E infection
	Camostat Mesylate - MRC-5
	μM	Virus inhibition %						Cell viability %
	1000	84.8095	84.9555	84.5227	90.4206	89.9695	91.0977	99.0013	95.3943	98.322
	500	54.908	54.9081	52.0258	57.6441	52.0704	56.8206	98.9427	99.8078	103.908
	250	16.9257	26.2024	13.4484	26.2223	20.7273	20.4826	100.257	107.985	101.303
	125	25.506	28.0848	29.8884				94.5586	106.201	105.663
	31.25	8.82589	9.24117	6.41174	7.22869		10.988	102.633	106.215	101.518
	15.625	10.2902	3.65038	2.59732	22.1702	4.72047	12.7265	103.552	111.284	104.387
	E-64d - MRC-5
	μM	Virus inhibition %						Cell viability %
	0.01	33.5492	41.3248	19.1497	-12.5244	-21.6681	-23.7389	97.3887	95.4217	96.3413
	0.1	2.12788	8.52453	0.260551	1.83477	-6.43824	-3.73962	97.5609	99.6361	99.2328
	1	28.0903	-7.37533	1.96169	34.5344	19.4031	21.2544	97.0543	98.0821	99.5771
	5				98.6489	98.7205	98.6541	99.346	99.8328	99.7984
	10	99.9528	99.9495	99.9593	99.9341	99.9236	99.918	103.049	102.277	98.6378
	EIDD-1931- MRC-5
	μM	Virus inhibition %						Cell viability %
	0.01	-18.6446	-14.323	-27.9886	14.7677	7.20688	7.41453	101.654	100.657	99.0239
	0.1	35.19	25.4735	28.7539	29.7288	40.7782	48.0499	95.5795	98.5276	100.796
	1	99.8008	99.8357	99.8155	99.8285	99.8533	99.8705	96.4431	93.5099	92.1748
	5	99.9247	99.9272	99.9105	99.9191	99.9066	99.942	64.1134	64.6941	66.5106
	10	99.9108	99.9211	99.915	99.9313	99.928	99.9458	59.463	57.4083	60.8626
	Remdesivir- MRC-5
	nM	Virus inhibition %									Cell viability %
	1	4.62843	9.16382	15.9222	10.1932	7.89062	5.2606	17.9936	20.4909	18.9666	96.1853	98.2644	99.3412
	2.5	20.0871	14.7067	24.038	-4.26097	-2.23773	-7.49665	12.2267	17.4113	13.6128	93.2393	92.7312	100
	5	0.58478	9.58502	10.0513	8.73537	8.09211	12.6247	30.6764	26.8217	25.4928	96.8519	98.5627	100
	10	18.3808	25.5442	19.2811	25.2879	15.1842	12.7403	21.3471	22.7014	13.8565	100.511	102.544	97.1743
	100	75.8951	80.1942	76.4657	84.7324	84.4388	82.2094	71.633	73.3022	74.377	94.585	102.782	101.093
	500	99.9329	99.9412	99.9345	99.9756	99.974	99.9751	99.9708	99.973	99.9663	91.7323	100.712	97.9442
	1000	99.9676	99.9738	99.97	99.9802	99.9759	99.9791	99.9707	99.9752	99.9757	93.2032	101.141	93.418
	Clofazimine- MRC-5
	μM	Virus inhibition %						Cell viability %
	10	99.9254	99.9327	99.9273	99.9472	99.9466	99.949	29.5478	31.516
	5	99.9292	99.9266	99.9327	99.9381	99.9393	99.9363	57.9502	58.8678
	2.5	99.7859	99.7989	99.8017	99.6983	99.6876	99.6943	83.2769	87.7575
	1.25	99.6624	99.6528	99.6202	99.6237	99.6183	99.6299	102.541	102.952
	0.625	97.5703	97.3495	97.7319	97.9754	98.4841	97.8005	103.256	109.16
	0.3125	94.5657	93.1128	93.8976	91.439	91.0479	91.3159	113.749	112.635
	0.15625	80.2268	69.8893	73.781	86.4262	84.8625	81.7373	117.774	116.584
	0.039063	11.4828	35.7834	19.071	38.5945	10.368	-2.74919	110.35	109.648
	0.019531	-11.6524	9.33297	-3.46228	12.9374	2.74338	4.47711	115.521	116.964
	Elbasvir - MRC-5
	μM	Virus inhibition %						Cell viability %
	40	83.8286	85.4589	83.614	84.3828	82.5609	84.8937	112.04	117.283
	20	80.5458	81.7952	80.7271	82.4384	82.9433	82.5474	112.532	115.785
	10	67.7367	74.2532	69.2918	70.5978	71.2095	66.2185	109.127	116.277
	5	65.2314	66.4798	69.5444	82.1742	78.0806	81.7111	107.64	114.181
	2.5	54.7967	43.2367	52.7172	71.7617	66.6951	68.7689	107.075	112.473
	1.25	66.6299	66.8647	63.4175	71.8399	66.0967	70.415	107.119	110.709
	0.625	50.075	52.0284	51.7084	12.6986	24.2435	12.4332	111.859	110.524
	Velpatasvir - MRC-5
	μM	Virus inhibition %						Cell viability %
	40	42.9613	46.6814	53.1254				126.145	118.907
	20	59.7818	62.2855	62.3096	57.7822	50.9616	56.8746	125.209	122.779
	10	54.4797	61.4008	54.3701	65.8838	65.1643	56.3711	121.047	122.241
	5	56.2986	61.0527	64.4264	34.5971	30.8714	25.2448	119.161	120.43
	2.5	34.2702	37.0391	40.3621	40.5505	39.677	40.8713	119.685	119.699
	1.25	49.1572	60.5031	57.384	47.3311	53.1706	52.5024	117.053	117.214
	0.625	41.5129	44.1577	39.9998	45.6929	38.5946	42.6623	116.214	116.859
	Baricitinib - MRC-5
	μM	Virus inhibition %						Cell viability %
	40	44.253	41.6228	38.842	25.3896	16.6013	22.4307	56.5795	55.2838
	20	-77.9071	-74.7315	-68.256	-46.4752	-51.9136	-56.0282	75.6748	81.0993
	10	-78.9394	-90.4997	-64.7472	-59.1819	-57.4732	-62.4643	98.2265	97.9696
	5	-46.167	-61.2349	-45.9394	-51.819	-46.4198	-46.9991	103.942	108.312
	2.5	-113.085	-120.29	-127.055	-39.7325	-64.047	-83.4462	110.314	117.431
	1.25	-29.1161	-30.0749	-27.7576	-34.7106	-33.1843	-56.4297	113.027	115.146
	0.625	-86.135	-78.7942	-86.4328	-53.7942	-62.3343	-68.7433	114.156	116.952
Supplementary Figure 5b
	E-64d 1.3 μM				EIDD-1931 0.12 μM				Remdesivir 20 nM				Clofazimine 0.312 μM					Camostat Mesylate 250 μM				Elbasvir 10 μM				Velpatasvir 10 μM				Baricitinib 10 μM
Drug	-	-	+	+	-	-	+	+	-	-	+	+	-	-	+	+		-	-	+	+	-	-	+	+	-	-	+	+	-	-	+	+
	NT	N20	NT	N20	NT	N20	NT	N20	NT	N20	NT	N20	NT	N20	NT	N20		NT	N20	NT	N20	NT	N20	NT	N20	NT	N20	NT	N20	NT	N20	NT	N20
	6655830	302859	1770054	149082	6655830	302859	142363	5320.47	3.57695e+07	2.00852e+06	2.3537e+07	1.57388e+06	1.77515e+07	192009	382420	11568		113156	15064.1	53062.1	5835.53	3.33586e+07	4.53986e+06	4.91617e+06	171319	3.33586e+07	4.53986e+06	2.73327e+07	1.33356e+06	3.33586e+07	4.53986e+06	3.65014e+07	2.45039e+06
	6235624	306121	1644422	142060	6235624	306121	138772	5454.74	3.51137e+07	1.96951e+06	1.92521e+07	1.7253e+06	1.78117e+07	189524	353755	10444.4		109354	15600.1	47069.1	5685.65	3.03852e+07	4.05669e+06	4.56304e+06	161660	3.03852e+07	4.05669e+06	2.54765e+07	1.14719e+06	3.03852e+07	4.05669e+06	3.45614e+07	2.26855e+06
	6322707	299866	1639449	148867	6322707	299866	128387	6170.14	3.7961e+07	1.81717e+06	2.40787e+07	1.72951e+06	1.67831e+07	180007	368199	10718.4		106192	13946.6	51920.6	6766.25	3.22404e+07	4.26472e+06	4.6849e+06	158296	3.22404e+07	4.26472e+06	2.93572e+07	1.2616e+06	3.22404e+07	4.26472e+06	3.53447e+07	2.44341e+06
	7332498	297557	1707380	100320	7332498	297557	28735	3157.75	3.43478e+07	2.51813e+06	1.86843e+07	1.63046e+06	1.22744e+07	201655	141424	23971.9		136367	20749.9	36938	6905.29	3.71569e+07	3.2232e+06	6.09683e+06	78893.9	3.71569e+07	3.2232e+06	1.8496e+07	328616	3.71569e+07	3.2232e+06	3.59867e+07	1.97583e+06
	7100475	392857	1789848	114452	7100475	392857	32509	3466.51	3.82799e+07	2.24157e+06	2.17049e+07	1.77893e+06	1.26047e+07	197746	146421	30525		138566	21254.8	38125.6	7765.94	3.83857e+07	3.0915e+06	6.00495e+06	88134.2	3.83857e+07	3.0915e+06	2.10415e+07	370319	3.83857e+07	3.0915e+06	3.57332e+07	2.28157e+06
	7700015	390017	1798031	102870	7700015	390017	27384.9	3422.68	3.72613e+07	2.14727e+06	1.94271e+07	1.65186e+06	1.32803e+07	208684	168065	20184.9		143263	19362.3	35144.7	7458.4	4.14514e+07	3.14961e+06	6.3679e+06	77764.3	4.14514e+07	3.14961e+06	1.98238e+07	320261	4.14514e+07	3.14961e+06	4.05356e+07	2.06956e+06
	7818952	278751	2496373	59074	7818952	278751	45453.5	1545.7	4.22797e+07	3.32024e+06	2.10872e+07	1.39578e+06	2.07438e+07	214556	491071	22714.8		87627.3	18643	48534.9	9146.17	3.64763e+07	3.36766e+06	4.41171e+06	251964	3.64763e+07	3.36766e+06	1.1769e+07	1.02181e+06	3.64763e+07	3.36766e+06	3.78013e+07	1.07597e+06
	7201363	287853	2271293	55389.9	7201363	287853	44408.3	1680.99	4.04629e+07	3.88765e+06	1.95239e+07	1.47172e+06	1.9351e+07	232746	452998	19798		80175.8	15881.7	47568.3	8600.04	3.52186e+07	3.41082e+06	3.86089e+06	240493	3.52186e+07	3.41082e+06	1.1885e+07	976428	3.52186e+07	3.41082e+06	3.52279e+07	1.05354e+06
	7825457	292561	2614986	62226.7	7825457	292561	48378.1	1590.7	4.05306e+07	3.60625e+06	2.04235e+07	1.44355e+06	2.1935e+07	219938	571652	24852.2		85050.5	20048.9	51710.2	10043.3	3.7414e+07	3.53905e+06	4.8533e+06	251356	3.7414e+07	3.53905e+06	1.35562e+07	1.00245e+06	3.7414e+07	3.53905e+06	3.61524e+07	1.00758e+06
Supplementary Figure 5c
	E-64d 0.43 μM				EIDD-1931 40 nM				Remdesivir 3 nM
Drug	-	-	+	+	-	-	+	+	-	-	+	+
	NT	N20	NT	N20	NT	N20	NT	N20	NT	N20	NT	N20
	4.55989e+07	3.633e+06	4.22237e+07	1.90267e+06	4.55989e+07	3.633e+06	3.29842e+07	1.03853e+06	4.55989e+07	3.633e+06	4.6017e+07	3.27416e+06
	4.28279e+07	3.54796e+06	3.95409e+07	1.77681e+06	4.28279e+07	3.54796e+06	2.76879e+07	1.03338e+06	4.28279e+07	3.54796e+06	4.466e+07	3.06817e+06
	4.38819e+07	3.37583e+06	4.00141e+07	2.09626e+06	4.38819e+07	3.37583e+06	2.99635e+07	921179	4.38819e+07	3.37583e+06	4.25978e+07	3.4837e+06
	4.20405e+07	3.0691e+06	4.17921e+07	1.04187e+06	4.20405e+07	3.0691e+06	2.4661e+07	1.70804e+06	4.20405e+07	3.0691e+06	3.64761e+07	1.64232e+06
	4.30118e+07	2.97726e+06	4.08851e+07	1.13284e+06	4.30118e+07	2.97726e+06	2.43929e+07	1.70502e+06	4.30118e+07	2.97726e+06	4.11581e+07	1.78608e+06
	4.30474e+07	2.99765e+06	4.28633e+07	1.00983e+06	4.30474e+07	2.99765e+06	2.95442e+07	1.73094e+06	4.30474e+07	2.99765e+06	3.8286e+07	1.61347e+06
	5.17737e+07	3.96916e+06	4.39959e+07	3.44296e+06	5.17737e+07	3.96916e+06	2.6896e+07	1.55292e+06	5.17737e+07	3.96916e+06	4.13431e+07	2.14585e+06
	4.85971e+07	4.06052e+06	4.22241e+07	3.23267e+06	4.85971e+07	4.06052e+06	2.60764e+07	1.61904e+06	4.85971e+07	4.06052e+06	3.94682e+07	2.33525e+06
	5.26949e+07	4.18537e+06	4.99644e+07	3.83047e+06	5.26949e+07	4.18537e+06	2.65339e+07	1.56523e+06	5.26949e+07	4.18537e+06	4.24105e+07	2.40177e+06

[truncated: 3 more sheets: Supp Fig. 6, Supp Fig. 7, Supp Fig. 8]
